# Supplementary material for: Medicinal plants used to treat livestock ailments in Ensaro District, North Shewa Zone, Amhara Regional State, Ethiopia
Source: BMC Vet Res. 2022 Jun 22;18:235. doi: 10.1186/s12917-022-03320-6 (PMC9215094; doi:10.1186/s12917-022-03320-6)
Supplement: Supplementary file 1 — Additional file 1. [file 12917_2022_3320_MOESM1_ESM.xlsx]

## Sheet: Families
No	Families	Families	Frequency
1	Acanthaceae	Acanthaceae
2	Alliaceae	Alliaceae
3	Amaranthaceae	Amaranthaceae
4	Amaranthaceae	Apiaceae
5	Apiaceae	Apocynaceae
6	Apocynaceae	Asclepiadaceae
7	Asclepiadaceae	Asteraceae
8	Asteraceae	Balsaminaceae
9	Asteraceae	Berberidaceae
10	Asteraceae	Buddlejaceae
11	Balsaminaceae	Caryophyllaceae
12	Berberidaceae	Celastraceae
13	Buddlejaceae	Cucurbitaceae
14	Caryophyllaceae	Cupressaceae
15	Celastraceae	Euphorbiaceae
16	Cucurbitaceae	Fabaceae
17	Cupressaceae	Lamiaceae
18	Euphorbiaceae	Myrtaceae
19	Euphorbiaceae	Olacaceae
20	Euphorbiaceae	Peraceae
21	Fabaceae	Phytolaccaceae
22	Fabaceae	Poaceae
23	Lamiaceae	Polygonaceae
24	Lamiaceae	Rosaceae
25	Lamiaceae	Rutaceae
26	Myrtaceae	Scrophulariaceae
27	Olacaceae	Solanaceae
28	Peraceae	Verbenaceae
29	Phytolaccaceae
30	Poaceae
31	Polygonaceae
32	Rosaceae
33	Rutaceae
34	Rutaceae
35	Scrophulariaceae
36	Solanaceae
37	Solanaceae
38	Solanaceae
39	Solanaceae
40	Verbenaceae
