# Supplementary material for: Medicinal plants used to treat livestock ailments in Ensaro District, North Shewa Zone, Amhara Regional State, Ethiopia
Source: BMC Vet Res. 2022 Jun 22;18:235. doi: 10.1186/s12917-022-03320-6 (PMC9215094; doi:10.1186/s12917-022-03320-6)
Supplement: Supplementary file 2 — Additional file 2. [file 12917_2022_3320_MOESM2_ESM.xlsx]

## Sheet: Species and habits
No	Species	Habits
1	Acacia etbaica Schweinf.	Tree
2	Achyranthes aspera L	Herb
3	Allium sativum L	Herb
4	Berberis holstii Engl.	Shrub
5	Buddleja polystachya Fresen.	Shrub
6	Calotropis procera (Ait) Ait. f.	Shrub
7	Calpurnia aurea (Ait.) Benth.	Shrub
8	Capsicum annuum L.	Herb
9	Carissa spinarum L.	Shrub
10	Citrus aurantiifolia (Christm.) Swingle	Shrub
11	Clerodendrum myricoides (Hochst.) R.Br. ex Vatke	Shrub
12	Clutia abyssinica Jaub. & Spach	Shrub
13	Croton macrostachyus Hochst. ex Del.	Tree
14	Cucumis ficifolius A. Rich.	climber
15	Cyathula cylindrica Moq.	Herb
16	Cynodon dactylon (L.) Pers. var. dactylon	Herb
17	Eucalyptus globulus Labill.	Tree
18	Euphorbia abyssinica J.F.Gmel.	Shrub
19	Heteromorpha arborescens (Spreng.) Cham. & Schltdl.	Shrub
20	Impans tinctoria A.Rich.	Herb
21	Inula confertiflora A. Rich.	Shrub
22	Jasminum abyssinicum Hochets. Ex DC.	Shrub
23	Juniperus procera Hochst. ex Endl.	Tree
24	Justicia schimperiana (Hochst. ex Nees) T. Anders.	Shrub
25	Leonotis ocymifolia (Burm.f.) Iwarsson	Shrub
26	Lippia adoenis Hochst.	Shrub
27	Maytenus senegalensis (Lam.) Exell	Shrub
28	Millettia ferruginea (Hochst.) Bak	Tree
29	Nicotiana tabacum L.	Herb
30	Phytolacca dodecandra L' Herit.	Shrub
31	Premna schimperii Engl.	Shrub
32	Ricinus communis L.	Herb
33	Rubus steudneri Schweinf.	Herb
34	Rumex nepalensis Spreng.	Herb
35	Ruta chalepensis L.	Herb
36	Salvia nilotica Jacq.	Herb
37	Silene macrosolen A. Rich.	Herb
38	Solanecio gigas (Vatke) C. Jeffrey	Shrub
39	Solanum marginatum L. f.	Shrub
40	Solanum villosum Mill.	Shrub
41	Verbascum sinaiticum Benth.	Herb
42	Vernonia amygdalina Del.	Shrub
